# Supplementary material for: Bacteria Broadly-Resistant to Last Resort Antibiotics Detected in Commercial Chicken Farms
Source: Microorganisms. 2021 Jan 9;9(1):141. doi: 10.3390/microorganisms9010141 (PMC7826917; doi:10.3390/microorganisms9010141)
Supplement: Supplementary file 1 [file microorganisms-09-00141-s001.zip]

Archive with 9 entries (6 files):
- Supplementary Tables/
- Supplementary Tables/Supplementary Table 1.xlsx
- __MACOSX/
- __MACOSX/Supplementary Tables/
- __MACOSX/Supplementary Tables/._Supplementary Table 1.xlsx
- Supplementary Tables/Supplementary Table 3.xlsx
- __MACOSX/Supplementary Tables/._Supplementary Table 3.xlsx
- Supplementary Tables/Supplementary Table 2.xlsx
- __MACOSX/Supplementary Tables/._Supplementary Table 2.xlsx
