# Supplementary material for: Bacteria Broadly-Resistant to Last Resort Antibiotics Detected in Commercial Chicken Farms
Source: Microorganisms. 2021 Jan 9;9(1):141. doi: 10.3390/microorganisms9010141 (PMC7826917; doi:10.3390/microorganisms9010141)
Supplement: Supplementary file 1 [file microorganisms-09-00141-s001.zip › Supplementary Tables/Supplementary Table 1.xlsx]

## Sheet: Table S1
		Gene Targe	Primer Pair	Source
	Species	uidA	GCGTCTGTTGACTGGCAGGTGGTGG	Johnson et al., 2017
			GTTGCCCGCTTCGAAACCAATGCCT
		Acinetobacter Specific 16S rRNA	CTGCCTATTAGTGGGGGACA	Fernando et al., 2016
			AAGGCACCAATCCATCTCTG
	Virulence markers	iss	CCGAACCACTTGATGTGCA	Mellata et al., 2009
			CTATGCAAAAACAACTGTAG
		iutA	GGCTGGACATCATGGGAACTGG	Johnson et al., 2000
			CGTCGGGAACGGGTAGAATCG
		cvaC	GGTATCCCTTCGGGTTTTTG	Mellata et al., 2009
			TGTTTCTGGTGGTGCTTCAG
		iroN	ATTGACGCCAGGCATTTTAC
			GCTCCTGGTTGGGTTGAATA
	Mobile Colistin Resistance	mcr-1	AGTCCGTTTGTTCTTGTGGC	Rebelo et al., 2018
			AGATCCTTGGTCTCGGCTTG
		mcr-2	CAAGTGTGTTGGTCGCAGTT
			TCTAGCCCGACAAGCATACC
		mcr-3	AAATAAAAATTGTTCCGCTTATG
			AATGGAGATCCCCGTTTTT
		mcr-4	TCACTTTCATCACTGCGTTG
			TTGGTCCATGACTACCAATG
	ESBL-producing Genes	CMY	GTTCAGGAGAAAACGCTCCA	Singh et al., 2016
			CCAGCCTAATCCCTGGTACA
		CTX-M	AATCTGACGCTGGGTAAAG
			CCGCTGCCGGTTTTATC
		SHV	GGTCAGCGAAAAACACCTTG
			GCCTCATTCAGTTCCGTTTC
		TEM	ACCCAGAAACGCTGGTGAAA	This Study
			GGGGCGAAAACTCTCAAGGA
	Carbapenemase	OXA	AGCAAAGGAATGGCAAGAAA	Singh et al., 2016
			CGCCCTGTGATTTATGTTCA
		VIM	TCATTGTCCGTGATGGTGAT
			CACCCCACGCTGTATCAATC
		KPC	GTCGGAGACAAAACCGGAAC
			ATAGTCATTTGCCGTGCCATA
