# Supplementary material for: Bacteria Broadly-Resistant to Last Resort Antibiotics Detected in Commercial Chicken Farms
Source: Microorganisms. 2021 Jan 9;9(1):141. doi: 10.3390/microorganisms9010141 (PMC7826917; doi:10.3390/microorganisms9010141)
Supplement: Supplementary file 1 [file microorganisms-09-00141-s001.zip › Supplementary Tables/Supplementary Table 3.xlsx]

## Sheet: Sheet1
			Table 1: MIC and Resistance of CC and CF Isolates
			Environment	Lay Period	Isolate	Colistin	Cefotaxime	Ceftazidime	SuperCARBA
			Conventionally Caged	Early	IA-EC-0002	(++++)	S	S	S
					IA-EC-0003	(++++)	S	S	S
					IA-EC-0004	(+)	S	S	S
					IA-EC-0005	(+)	S	S	S
					IA-EC-0006	(++++)	S	S	S
					IA-EC-0007	(+)	S	S	S
					IA-EC-0008	(+)	S	S	S
					IA-EC-0009	(+)	S	S	S
					IA-EC-0010	(+)	(++++)	(+++++)	S
					IA-EC-0011	(+)	(++++)	(+++++)	S
					IA-EC-0012	(++++)	S	S	S
					IA-EC-0013	(++++)	S	S	S
					IA-EC-0014	(++++)	S	S	S
					IA-EC-0015	(++++)	S	S	S
					IA-EC-0016	(+)	S	S	S
					IA-EC-0017	(+)	S	S	S
					IA-EC-0018	(+)	(++++)	(+++++)	S
					IA-EC-0019	(+)	(++++)	(+++++)	S
					IA-EC-0020	(+)	(++++)	(+++++)	S
					IA-EC-0021	(+)	(++++)	(+++++)	S
					IA-EC-0022	(+)	S	S	S
					IA-EC-0023	(+)	S	S	S
					IA-EC-0024	(++++)	S	S	S
					IA-EC-0025	(++++)	S	S	S
					IA-EC-0026	(+)	S	S	S
				Peak	IA-EC-0027	(++++)	S	S	S
					IA-EC-0028	(++++)	S	S	S
					IA-EC-0029	(+)	S	S	S
					IA-EC-0030	(++++)	S	S	S
					IA-EC-0031	(++++)	S	S	S
					IA-EC-0032	(++++)	S	S	S
					IA-EC-0033	(++++)	S	S	S
					IA-EC-0034	(+)	S	S	S
					IA-EC-0035	(++++)	S	S	S
					IA-EC-0036	(+)	S	S	S
					IA-EC-0037	(+)	S	S	S
					IA-EC-0038	(+)	S	S	S
					IA-AB-001	(++++)	(++++)	(+++++)	S
					IA-AB-002	(++++)	(++++)	(+++++)	S
					IA-EC-0041	(+)	S	S	S
					IA-EC-0042	(+)	S	S	S
					IA-AB-003	(++++)	(++++)	(+++++)	S
					IA-AB-004	(++++)	(++++)	(+++++)	S
					IA-AB-005	(++++)	(++++)	(+++++)	S
					IA-EC-0046	(+)	S	S	S
				Late	IA-EC-0047	(++++)	S	S	S
					IA-EC-0048	(++++)	S	S	S
					IA-EC-0049	(++++)	S	S	S
					IA-EC-0050	(++++)	S	S	S
					IA-EC-0051	(+)	S	S	S
					IA-EC-0052	(++++)	S	S	S
					IA-EC-0053	(++++)	S	S	S
					IA-EC-0054	(++++)	S	S	S
					IA-EC-0055	(++++)	S	S	S
					IA-EC-0056	(++++)	S	S	S
					IA-EC-0057	(+)	S	S	S
					IA-EC-0058	(+)	S	S	S
					IA-EC-0059	(+)	S	S	S
					IA-EC-0060	(+)	S	S	S
					IA-EC-0061	(+)	S	S	S
					IA-EC-0062	(++++)	S	S	S
					IA-EC-0063	(++++)	S	S	S
					IA-EC-0064	(++++)	S	S	S
					IA-AB-006	(++++)	(++++)	(+++++)	S
					IA-AB-007	(++++)	(++++)	(+++++)	S
			Cage Free	Early	IA-EC-0065	(++++)	S	S	S
					IA-EC-0066	(+)	S	S	S
					IA-EC-0067	(++++)	S	S	S
					IA-EC-0068	(+)	S	S	S
					IA-EC-0069	(++++)	S	S	S
					IA-EC-0070	(+)	S	S	S
					IA-EC-0071	(+)	S	S	S
					IA-EC-0072	(++++)	S	S	S
					IA-EC-0073	(+)	S	S	S
					IA-EC-0074	(+)	S	S	S
					IA-EC-0075	S	(++++)	(+++++)	S
					IA-EC-0076	S	(+++)	(+++)	S
					IA-EC-0077	(++++)	S	S	S
					IA-EC-0078	(++++)	S	S	S
					IA-EC-0079	(++++)	S	S	S
					IA-EC-0080	(++++)	S	S	S
				Peak	IA-EC-0081	(++++)	S	S	S
					IA-EC-0082	(++++)	S	S	S
					IA-EC-0083	(++++)	S	S	S
					IA-EC-0084	(+)	S	S	S
					IA-EC-0085	(+)	S	S	S
					IA-AB-008	(++++)	(++++)	(+++++)	R
					IA-EC-0087	(++++)	S	S	S
					IA-AB-009	(++++)	(++++)	(+++++)	R
					IA-EC-0089	(+)	S	S	S
					IA-EC-0090	(++++)	S	S	S
					IA-EC-0091	(+)	S	S	S
					IA-EC-0092	(++++)	S	S	S
					IA-EC-0093	(++++)	S	S	S
					IA-EC-0094	(++++)	S	S	S
					IA-EC-0095	(+)	S	S	S
					IA-EC-0096	(++++)	S	S	S
					IA-EC-0097	(++++)	S	S	S
				Late	IA-EC-0098	(++++)	S	S	S
					IA-EC-0099	(+)	S	S	S
					IA-EC-0100	(+)	S	S	S
					IA-EC-0101	(+)	S	S	S
					IA-EC-0102	(+)	S	S	S
					IA-EC-0103	(+)	S	S	S
					IA-EC-0104	(+)	S	S	S
					IA-AB-010	(++++)	(++++)	(+++++)	R
					IA-AB-011	(++++)	(++++)	(+++++)	R
					IA-EC-0107	(+)	S	S	S
					IA-EC-0108	(++++)	S	S	S
					IA-EC-0109	(++++)	S	S	S
					IA-AB-012	(++++)	(++++)	(+++++)	R
					IA-EC-0111	(++++)	S	S	S
					IA-EC-0112	(+)	S	S	S
					IA-EC-0113	(+)	S	S	S
					IA-EC-0114	(+)	S	S	S
					IA-EC-0115	(+)	S	S	S
					IA-EC-0116	(+)	S	S	S
					IA-EC-0117	(+)	S	S	S
					IA-EC-0118	(+)	S	S	S
					IA-EC-0119	(+)	S	S	S
			(+), 4 mg/L; (++++), 32 mg/L; (+++++), 64 mg/L; S, susceptible; R, resistant
