# Supplementary material for: Bacteria Broadly-Resistant to Last Resort Antibiotics Detected in Commercial Chicken Farms
Source: Microorganisms. 2021 Jan 9;9(1):141. doi: 10.3390/microorganisms9010141 (PMC7826917; doi:10.3390/microorganisms9010141)
Supplement: Supplementary file 1 [file microorganisms-09-00141-s001.zip › Supplementary Tables/Supplementary Table 2.xlsx]

## Sheet: Table S2 
		CDC & FDA AR Bank Number	Species	Positive Control Usage
		39	Klebsiella pneumoniae	SHV, CTX-M, OXA
		67	E. coli	TEM
		97	K. pneumoniae	KPC
		108	Psueomonas aeruoginosa	VIM
		33	Acinetobacter baumannii	Acinetobacter Specific 16S rRNA
		346	E. coli	CMY mcr-1 CTX-M
		350	E. coli	mcr-1
		538	E. coli	mcr-2
		539	Salmonella Typhimurium	mcr-3
		635	S. Typhimurium	mcr-4
